# Supplementary material for: Case report: Disitamab vedotin combined with immunotherapy demonstrated excellent efficacy in scrotal Paget’s disease with Her-2 overexpression
Source: Front Immunol. 2024 Jun 26;15:1349033. doi: 10.3389/fimmu.2024.1349033 (PMC11233530; doi:10.3389/fimmu.2024.1349033)
Supplement: Supplementary file 1 [file DataSheet_1.zip]

Archive with 1 entries (1 files):
- Informed consents of the patient.pdf
